# Supplementary material for: Cell Profiling of Acute Kidney Injury to Chronic Kidney Disease Reveals Novel Oxidative Stress Characteristics in the Failed Repair of Proximal Tubule Cells
Source: Int J Mol Sci. 2023 Jul 18;24(14):11617. doi: 10.3390/ijms241411617 (PMC10380716; doi:10.3390/ijms241411617)
Supplement: Supplementary file 1 [file ijms-24-11617-s001.zip]

Archive with 3 entries (3 files):
- ijms-2393050-supplementary-figure.pdf
- ijms-2393050-supplementary-tables.pdf
- ijms-2393050-supplementary.pdf
